# Supplementary material for: Evaluation of a Primary Health Care Scoliosis Screening Program: A 9-Year Follow-Up Study
Source: J Clin Med. 2025 May 30;14(11):3870. doi: 10.3390/jcm14113870 (PMC12156459; doi:10.3390/jcm14113870)
Supplement: Supplementary file 1 [file jcm-14-03870-s001.zip]

Archive with 1 entries (1 files):
- jcm-3570390-supplementary.pdf
